# Supplementary material for: Influence of the second layer on geometry and spectral properties of doped two-dimensional hexagonal boron nitride
Source: J Mol Model. 2020 Jul 27;26(8):216. doi: 10.1007/s00894-020-04456-8 (PMC7384999; doi:10.1007/s00894-020-04456-8)
Supplement: Supplementary file 2 — (ZIP 3.16 MB) [file 894_2020_4456_MOESM2_ESM.zip]

Archive with 46 entries (46 files):
- albb_52_52_-z.png
- albp_52_52_-z.png
- alb.png
- alnb_52_52_-z.png
- alnp_52_52_-z.png
- aln.png
- b_52_52_-z.png
- cbb_52_52_-z.png
- cbcnb_52_52_-a-z.png
- cbcnb_52_52_-b-z.png
- cbcnp_52_52_-a.png
- cbcnp_52_52_-b.png
- cbp_52_52_-z.png
- cb.png
- ccbnb_58_58_-z.png
- ccbnp_58_58_-z.png
- ccbn.png
- cnb_52_52_-z.png
- cnp_52_52_-z.png
- cn.png
- mgbb_52_52_-z.png
- mgbp_52_52_-z.png
- mgb.png
- mgnb_52_52_-z.png
- mgnp_52_52_-z.png
- mgn.png
- p_52_52_-z.png
- pbb_52_52_-z.png
- pbp_52_52_-z.png
- pb.png
- pnb_52_52_-z.png
- pnp_52_52_-z.png
- pn.png
- sibb_52_52_-z.png
- sibp_52_52_-z.png
- sib.png
- sinb_52_52_-z.png
- sinp_52_52_-z.png
- sin.png
- vbb.png
- vb.png
- vbp.png
- vnb.png
- vn.png
- vnp.png
- README
