# Supplementary material for: Influence of the second layer on geometry and spectral properties of doped two-dimensional hexagonal boron nitride
Source: J Mol Model. 2020 Jul 27;26(8):216. doi: 10.1007/s00894-020-04456-8 (PMC7384999; doi:10.1007/s00894-020-04456-8)
Supplement: Supplementary file 2 — (ZIP 3.16 MB) [file 894_2020_4456_MOESM2_ESM.zip › README]

These png files are movable, if viewed with jmol program
